# Supplementary material for: A foodborne outbreak linked to Bacillus cereus at two middle schools in a rural area of Chongqing, China, 2021
Source: PLoS One. 2023 Oct 19;18(10):e0293114. doi: 10.1371/journal.pone.0293114 (PMC10586640; doi:10.1371/journal.pone.0293114)
Supplement: S2 File — (XLSX) [file pone.0293114.s005.xlsx]

## Sheet: Sheet1
		The sociodemographic information of cases
学校	类型	number	breakfast	rice noodles	gender	age	grade	boarder/nonresident	case	onset time	bellyache	diarrheal	vomiting	dizzness	nausea	AD钙奶（another foods served of school A）	面条（another foods served of school A）	foods served of school B	note
A	学生	1	1	1	女		9_1	住读	0
A	学生	2	1	1	男		9_1	住读	0
A	学生	3	1	1	男		9_1	住读	0
A	学生	4	0		男		9_1	走读	0							0	0
A	学生	5	1	1	男		9_1	住读	0
A	学生	6	1	1	女	16	9_1	住读	1	2021-05-12 10:00:00	1	0	6+	0		1	0
A	学生	7	1	1	男	16	9_1	住读	1	2021-05-12 08:10:00	1	0	2-3 times	1		1	0
A	学生	8	1	1	男		9_1	住读	0
A	学生	9	1	1	男		9_1	住读	0
A	学生	10	1	1	女		9_1	住读	1	2021-05-12 08:10:00	1	0	4-5 times	1		1	0
A	学生	11	1	1	男		9_1	住读	1	2021-05-12 09:00:00	0	0	2-3 times	1	1	1	0
A	学生	12	1	1	女		9_1	住读	0							0	0
A	学生	13	1	1	男		9_1	住读	1	2021-05-12 10:00:00	1	0	2-3 times	0	1	1	0
A	学生	14	1	1	女		9_1	住读	0
A	学生	15	1	1	女	15	9_1	住读	1	2021-05-12 08:20:00	1	0	6+	1	1	1	0
A	学生	16	1	1	男		9_1	住读	0
A	学生	17	1	1	女		9_1	住读	1	2021-05-12 09:10:00	0	0	6+	1	1	1	0
A	学生	18	1	1	男		9_1	住读	0
A	学生	19	1	1	男		9_1	住读	1	2021-05-12 08:20:00	1	0	4-5 times	1		1	0
A	学生	20	1	1	男	15	9_1	住读	1	2021-05-12 09:10:00	0	0	6+	1		1	0
A	学生	21	1	1	女		9_1	住读	0							1	0
A	学生	22	1	1	男	15	9_1	住读	1	2021-05-12 09:00:00	1	0	6+	1		0	0
A	学生	23	1	1	男		9_1	住读	0
A	学生	24	1	1	男		9_1	住读	1	2021-05-12 09:10:00	1	0	2-3 times	1		1	0
A	学生	25	1	1	女		9_1	住读	1	2021-05-12 08:20:00	0	0	2-3 times	1		1	0
A	学生	26	1	1	女		9_1	住读	0
A	学生	27	1	1	女		9_1	住读	1	2021-05-12 08:50:00	1	0	6+	1		1	0
A	学生	28	1	1	女		9_1	住读	1	2021-05-12 08:50:00	0	0	2-3 times	0	1	1	0
A	学生	29	1	1	女		9_1	住读	1	2021-05-12 09:10:00	1	0	4-5 times	0	1	1	0
A	学生	30	1	1	女	15	9_1	住读	1	2021-05-12 08:35:00	1	0	6+	1		0	0
A	学生	31	0		女		9_1	走读	0							0	0
A	学生	32	1	1	男		9_1	住读	0
A	学生	33	1	1	女		9_1	住读	0
A	学生	34	1	1	女	15	9_1	住读	1	2021-05-12 08:00:00	1	0	6+	1	1	1	0
A	学生	35	1	1	女		9_1	住读	1	2021-05-12 08:20:00	0	0	6+	1		0	0
A	学生	36	1	1	女		9_1	住读	1	2021-05-12 08:25:00	1	0	6+	1	1	1	0
A	学生	37	1	1	男	16	9_1	住读	1	2021-05-12 09:20:00	1	0	4-5 times	0		1	0
A	学生	38	1	1	女		9_1	住读	0
A	学生	39	0		女		9_1	走读	0							0	0
A	学生	40	1	1	男	15	9_1	住读	1	2021-05-12 09:40:00	1	0	6+	0		1	0
A	学生	41	1	1	男		9_1	住读	1	2021-05-12 09:00:00	0	0	4-5 times	1	1	1	0
A	学生	42	0		女		9_1	走读	0							0	0
A	学生	43	1	1	女	15	9_1	住读	1	2021-05-12 07:30:00	1	0	6+	1	1	1	0
A	学生	44	1	1	男		9_1	住读	1	2021-05-12 10:30:00	1	0	2-3 times	0	1	1	0
A	学生	45	1	1	男		9_1	住读	0							1	0
A	学生	46	1	1	女		9_1	住读	1	2021-05-12 11:00:00	0	0	2-3 times	1	1	1	0
A	学生	47	1	1	女		9_1	住读	0
A	学生	48	1	1	男		9_2	住读	0
A	学生	49	1	1	女		9_2	住读	0
A	学生	50	1	1	女	17	9_2	住读	1	2021-05-12 08:00:00	1	0	6+	0					中医院
A	学生	51	1	1	男		9_2	住读	0
A	学生	52	1	1	男		9_2	住读	0
A	学生	53	1	1	女		9_2	住读	1	2021-05-12 09:00:00	1	0	1 time	1		1	0
A	学生	54	1	1	男		9_2	住读	0
A	学生	55	1	1	女		9_2	住读	0
A	学生	56	0		男		9_2	走读	0
A	学生	57	1	1	女		9_2	住读	0
A	学生	58	1	1	女		9_2	住读	0							1	0
A	学生	59	1	1	男		9_2	住读	0
A	学生	60	1	1	女		9_2	住读	1	2021-05-12 09:55:00	1	0	4-5 times	1	1	0	0
A	学生	61	1	1	女		9_2	住读	1	2021-05-12 07:50:00	1	0	4-5 times	1		0	0
A	学生	62	1	1	女	14	9_2	住读	1	2021-05-12 08:00:00	1	0	6+	1					中医院
A	学生	63	1	1	男		9_2	住读	0
A	学生	64	1	1	男		9_2	住读	1	2021-05-12 09:10:00	0	2	4-5 times	1		1	0
A	学生	65	1	1	女	15	9_2	住读	1	2021-05-12 08:00:00	1	0	4-5 times	0					中医院
A	学生	66	1	1	女	16	9_2	住读	1	2021-05-12 08:40:00	1	0	6+	0		0	0
A	学生	67	1	1	男		9_2	住读	0
A	学生	68	1	1	男		9_2	住读	0
A	学生	69	1	1	男		9_2	住读	0
A	学生	70	1	1	男		9_2	住读	0
A	学生	71	1	1	男		9_2	住读	0
A	学生	72	0		男		9_2	走读	0
A	学生	73	0		女		9_2	走读	0
A	学生	74	1	1	女		9_2	住读	0
A	学生	75	1	1	女		9_2	住读	1	2021-05-12 08:50:00	1	0	4-5 times	1		1	0
A	学生	76	1	1	女		9_2	住读	0
A	学生	77	1	1	男		9_2	住读	0
A	学生	78	0		男		9_2	走读	0
A	学生	79	0		男		9_2	走读	0
A	学生	80	0		女		9_2	走读	0
A	学生	81	1	1	女		9_2	住读	1	2021-05-12 08:10:00	1	1	6+	1		1	0
A	学生	82	0		男		9_2	走读	0
A	学生	83	1	1	男		9_2	住读	1	2021-05-12 09:20:00	1	0	2-3 times	1		1	0
A	学生	84	1	1	女		9_2	住读	0							1	0
A	学生	85	0		男		9_2	走读	0
A	学生	86	1	1	男		9_2	住读	1	2021-05-12 08:30:00	1	0	4-5 times	1		1	0
A	学生	87	1	1	女		9_2	住读	0							1	0
A	学生	88	1	1	男		9_2	住读	0
A	学生	89	1	1	男		9_2	住读	0
A	学生	90	1	1	女	15	9_2	住读	1	2021-05-12 08:00:00	1	0	4-5 times	1					中医院
A	学生	91	1	1	女		9_2	住读	0
A	学生	92	1	1	男		9_2	住读	0
A	学生	93	1	1	女		9_2	住读	0
A	学生	94	0		女		9_2	走读	0							0	0
A	学生	95	1	1	女		9_3	住读	0
A	学生	96	1	1	男		9_3	住读	0
A	学生	97	1	1	女		9_3	住读	1	2021-05-12 08:50:00	0	0	2-3 times	1		1	0
A	学生	98	1	1	女		9_3	住读	0							0	0
A	学生	99	1	1	男	15	9_3	住读	1	2021-05-12 07:30:00	1	0	6+	1		1	0
A	学生	100	1	1	男	15	9_3	住读	1	2021-05-12 07:40:00	1	0	4-5 times	1		1	0
A	学生	101	1	1	男		9_3	住读	1	2021-05-12 09:30:00	1	0	1 time	0		1	0
A	学生	102	1	1	女		9_3	住读	0								1
A	学生	103	1	1	女		9_3	住读	0
A	学生	104	1	1	男		9_3	住读	1	2021-05-12 08:30:00	1	1	4-5 times	1	1	1	0
A	学生	105	1	1	男		9_3	住读	0
A	学生	106	1	1	女		9_3	住读	1	2021-05-12 08:00:00	1	0	6+	1	1	1	0
A	学生	107	1	1	女		9_3	住读	1	2021-05-12 07:40:00	1	3	6+	1		0	0
A	学生	108	1	1	女		9_3	住读	1	2021-05-12 07:40:00	0	0	4-5 times	1	1	1	0
A	学生	109	1	1	男		9_3	住读	0
A	学生	110	1	1	女		9_3	住读	1	2021-05-12 08:40:00	0	0	1 time	1		1	0
A	学生	111	1	1	女		9_3	住读	0							1	0
A	学生	112	1	1	女		9_3	住读	0								1
A	学生	113	1	1	男		9_3	住读	1	2021-05-12 09:35:00	1	1	1 time	1	1	1	0
A	学生	114	1	1	女		9_3	住读	0							1	0
A	学生	115	1	1	女		9_3	住读	0							1	0
A	学生	116	1	1	女		9_3	住读	0
A	学生	117	1	1	女		9_3	住读	0							1	1
A	学生	118	1	1	女		9_3	住读	1	2021-05-12 07:25:00	1	0	2-3 times	1	1	1	0
A	学生	119	1	1	女		9_3	住读	1	2021-05-12 07:35:00	1	0	6+	1		1	0
A	学生	120	1	1	女		9_3	住读	1	2021-05-12 08:00:00	0	0	1 time	0	1	1	0
A	学生	121	1	1	男	15	9_3	住读	1	2021-05-12 07:35:00	1	0	6+	1		1	0
A	学生	122	1	1	女		9_3	住读	0
A	学生	123	1	1	女		9_3	住读	1	2021-05-12 10:20:00	1	0	1 time	0	1	1	0
A	学生	124	0		男		9_3	走读	0
A	学生	125	0		男		9_3	走读	0
A	学生	126	1	1	男		9_3	住读	0
A	学生	127	0		男		9_3	走读	0
A	学生	128	1	1	女		9_3	住读	0							1	1
A	学生	129	0		男		9_3	走读	0
A	学生	130	0		男		9_3	走读	0
A	学生	131	0		女		9_3	走读	0
A	学生	132	0		男		9_3	走读	0
A	学生	133	0		男		9_3	走读	0
A	学生	134	0		男		9_3	走读	0
A	学生	135	1	1	男		9_3	住读	1	2021-05-12 09:30:00	1	0	1 time	1		1	0
A	学生	136	1	1	男		9_3	住读	0
A	学生	137	1	1	男		9_3	住读	0
A	学生	138	1	1	男		9_3	住读	1	2021-05-12 08:40:00	1	0	4-5 times	0		1	0
A	学生	139	0		女		9_3	走读	0
A	学生	140	1	1	女		9_3	住读	0							1	1
A	学生	141	0		男		9_4	走读	0							0	0		5.11晚餐在校吃
A	学生	142	1	1	女		9_4	住读	1	2021-05-12 07:40:00	1	0	6+	1	1	0	0
A	学生	143	1	1	女		9_4	住读	0							0	0
A	学生	144	0		女		9_4	走读	0							0	0		5.11晚餐在校吃
A	学生	145	1	1	男		9_4	住读	0							0	0
A	学生	146	0		女		9_4	走读	0							0	0		5.11晚餐在校吃
A	学生	147	1	1	男		9_4	住读	1	2021-05-12 08:15:00	1	0	6+	1		1	0
A	学生	148	1	1	男		9_4	住读	1	2021-05-12 08:25:00	1	0	4-5 times	1		1	0
A	学生	149	1	1	女		9_4	住读	1	2021-05-12 09:20:00	1	0	2-3 times	1		0	0
A	学生	150	1	1	女		9_4	住读	1	2021-05-12 09:00:00	0	0	2-3 times	1	1	1	0
A	学生	151	1	1	女		9_4	住读	1	2021-05-12 08:40:00	0	0	6+	1		0	0
A	学生	152	1	1	女		9_4	住读	1	2021-05-12 08:00:00	0	0	2-3 times	1		1	0
A	学生	153	1	1	女		9_4	住读	1	2021-05-12 09:00:00	1	0	2-3 times	1		1	0
A	学生	154	1	1	女		9_4	住读	0								0
A	学生	155	1	1	女		9_4	住读	0								0
A	学生	156	1	1	男		9_4	住读	0								0
A	学生	157	1	1	男		9_4	住读	1	2021-05-12 09:00:00	1	0	2-3 times	1		1	0
A	学生	158	1	1	女		9_4	住读	1	2021-05-12 08:10:00	1	0	6+	0		0	0
A	学生	159	1	1	女		9_4	住读	1	2021-05-12 08:10:00	1	0	6+	1		1	0
A	学生	160	0		女		9_4	走读	0							0	0		5.11晚餐在校吃
A	学生	161	1	1	男		9_4	住读	0							1	0
A	学生	162	0		女		9_4	住读	0							0	0		5.12未吃早餐
A	学生	163	1	1	男		9_4	住读	0							0	0
A	学生	164	1	1	男		9_4	住读	1	2021-05-12 09:10:00	1	0	6+	1		1	0
A	学生	165	0		女		9_4	住读	0							0	0		5.12未吃早餐
A	学生	166	1	1	女		9_4	住读	0								0
A	学生	167	1	1	男		9_4	住读	1	2021-05-12 10:30:00	1	0	2-3 times	1		1	0
A	学生	168	1	0	男		9_4	住读	0							0	1
A	学生	169	0		男		9_4	走读	0							0	0		5.12未吃早餐
A	学生	170	1	0	男		9_4	住读	0							0	1
A	学生	171	0		男		9_4	走读	0							0	0		5.12未吃早餐
A	学生	172	1	1	女		9_4	住读	1	2021-05-12 07:30:00	1	0	6+	0	1	1	0
A	学生	173	0		男		9_4	走读	0							0	0		5.12未吃早餐
A	学生	174	1	1	男		9_4	住读	1	2021-05-12 08:10:00	1	0	6+	0		1	0
A	学生	175	1	1	女		9_4	住读	0							1	0
A	学生	176	1	1	男		9_4	住读	0								0
A	学生	177	1	1	女		9_4	住读	1	2021-05-12 08:50:00	1	2	6+	1		1	0
A	学生	178	1	1	女	15	9_4	住读	1	2021-05-12 08:00:00	1	0	4-5 times	0		0	0		中医院
A	学生	179	1	1	男		9_4	住读	1	2021-05-12 08:40:00	0	0	4-5 times	1		1	0
A	学生	180	0		女		9_4	走读	0							0	0		5.12未吃早餐
A	学生	181	0		女		9_4	走读	0							0	0		5.12未吃早餐
A	学生	182	1	1	男		9_4	住读	1	2021-05-12 08:15:00	1	0	4-5 times	0		1	0
A	学生	183	1	1	女		9_4	住读	1	2021-05-12 10:30:00	1	0	2-3 times	1		1	0
A	学生	184	0		女		9_4	住读	0							0	0		5.12未吃早餐
A	学生	185	1	1	女		9_4	住读	0								0
A	学生	186	1	1	男		9_4	住读	0								0
A	学生	187	1	1	男		9_4	住读	0							1	0
A	学生	188	1	1	男		8_1	住读	0
A	学生	189	1	1	男		8_1	住读	0
A	学生	190	1	1	女		8_1	住读	0
A	学生	191	1	1	女		8_1	住读	0
A	学生	192	1	1	男		8_1	住读	0
A	学生	193	1	0	男		8_1	住读	0
A	学生	194	0		男		8_1	走读	0
A	学生	195	1	1	女		8_1	住读	1	2021-05-12 08:20:00	1	0	1 time	0		1	0
A	学生	196	1	1	男		8_1	住读	1	2021-05-12 08:20:00	1	0	1 time	0		1	0
A	学生	197	1	1	男		8_1	住读	0
A	学生	198	1	1	女		8_1	住读	0
A	学生	199	1	1	男		8_1	住读	1	2021-05-12 08:20:00	1	0	2-3 times	1		1	0
A	学生	200	1	1	男		8_1	走读	0
A	学生	201	1	1	女		8_1	住读	0							1	0
A	学生	202	1	1	男		8_1	住读	0
A	学生	203	1	1	男		8_1	住读	1	2021-05-12 09:20:00	1	0	2-3 times	1		1	0
A	学生	204	1	1	男		8_1	住读	0
A	学生	205	0		女		8_1	走读	0
A	学生	206	1	1	女	14	8_1	住读	1	2021-05-12 08:00:00	1	0	2-3 times	1					中医院
A	学生	207	0		女		8_1	走读	0
A	学生	208	1	1	女		8_1	住读	0
A	学生	209	1	1	男		8_1	住读	0
A	学生	210	1	1	男		8_1	住读	1	2021-05-12 08:20:00	1	0	2-3 times	1		1	0
A	学生	211	1	1	男		8_1	住读	0
A	学生	212	1	1	男		8_1	住读	0
A	学生	213	0		女		8_1	走读	0
A	学生	214	1	1	男		8_1	住读	0
A	学生	215	1	1	男		8_1	住读	0
A	学生	216	1	1	女		8_1	住读	0
A	学生	217	0		男		8_1	走读	0
A	学生	218	0		男		8_1	走读	0
A	学生	219	1	1	男	15	8_1	住读	1	2021-05-12 08:40:00	1	0	4-5 times	1		1	0
A	学生	220	1	1	女		8_1	住读	0
A	学生	221	1	1	女		8_1	住读	1	2021-05-12 08:20:00	0	0	2-3 times	1		0	0
A	学生	222	1	1	女		8_1	住读	1	2021-05-12 09:00:00	0	0	1 time	1		1	0
A	学生	223	1	1	男		8_1	住读	0							1	0
A	学生	224	1	1	男		8_1	住读	1	2021-05-12 08:00:00	0	0	2-3 times	1	1	1	0
A	学生	225	1	1	男		8_1	住读	0
A	学生	226	1	1	女		8_1	住读	1	2021-05-12 09:30:00	0	0	1 time	1		1	0
A	学生	227	1	1	女		8_1	住读	1	2021-05-12 09:30:00	0	0	1 time	1		1	0
A	学生	228	1	1	女		8_1	住读	0
A	学生	229	1	1	男		8_1	住读	0
A	学生	230	1	1	男		8_1	住读	0
A	学生	231	1	0	男		8_1	住读	0
A	学生	232	1	1	女		8_1	住读	0
A	学生	233	1	1	男		8_1	住读	0
A	学生	234	1	1	男		8_1	住读	1	2021-05-12 08:30:00	0	0	2-3 times	1		1	0
A	学生	235	1	1	女		8_1	住读	0
A	学生	236	1	0	女		8_2	住读	0
A	学生	237	1	1	男		8_2	住读	1	2021-05-12 08:40:00	1	0	2-3 times	0		0	0
A	学生	238	1	1	男		8_2	住读	1	2021-05-12 08:40:00	1	0	2-3 times	0		0	0
A	学生	239	1	1	女		8_2	住读	0
A	学生	240	1	1	男		8_2	住读	0
A	学生	241	1	1	女		8_2	住读	0
A	学生	242	1	1	男		8_2	住读	0
A	学生	243	1	1	男		8_2	住读	0
A	学生	244	1	1	女		8_2	住读	0
A	学生	245	1	1	男		8_2	住读	0
A	学生	246	1	1	男		8_2	走读	0
A	学生	247	1	1	男		8_2	住读	0
A	学生	248	1	1	女		8_2	住读	0
A	学生	249	1	1	女		8_2	住读	0
A	学生	250	1	1	女		8_2	住读	0
A	学生	251	1	0	男		8_2	住读	0
A	学生	252	1	1	女		8_2	住读	0
A	学生	253	0		女		8_2	走读	0
A	学生	254	1	1	男		8_2	住读	0
A	学生	255	1	1	男		8_2	住读	0
A	学生	256	1	1	男		8_2	住读	0
A	学生	257	1	1	男		8_2	住读	0
A	学生	258	1	0	男		8_2	住读	0
A	学生	259	1	1	女		8_2	住读	0
A	学生	260	1	1	女	14	8_2	住读	1	2021-05-12 09:30:00	1	0	2-3 times	1		0	0
A	学生	261	1	1	女		8_2	住读	0
A	学生	262	1	1	男		8_2	住读	0
A	学生	263	1	1	男		8_2	住读	0
A	学生	264	1	1	男	14	8_2	住读	1	2021-05-12 09:30:00	1	0	2-3 times	1		1	0
A	学生	265	1	1	男		8_2	住读	0
A	学生	266	0		男		8_2	走读	0
A	学生	267	1	1	女		8_2	住读	1	2021-05-12 09:30:00	1	0	4-5 times	1		1	0
A	学生	268	1	1	男		8_2	住读	0
A	学生	269	1	1	女		8_2	住读	1	2021-05-12 08:30:00	0	0	4-5 times	1		0	0
A	学生	270	1	1	男		8_2	住读	0
A	学生	271	1	1	女		8_2	走读	0
A	学生	272	1	1	女		8_2	住读	1	2021-05-12 08:40:00	0	0	6+	1		1	0
A	学生	273	1	1	男		8_2	住读	0
A	学生	274	1	0	男		8_2	住读	0
A	学生	275	1	1	女		8_2	住读	0
A	学生	276	1	1	男		8_2	住读	0							0	0
A	学生	277	1	1	男		8_2	住读	0
A	学生	278	1	1	女		8_2	走读	0
A	学生	279	0		女		8_2	走读	0
A	学生	280	0		女		8_2	走读	0
A	学生	281	1	0	男		8_3	住读	0
A	学生	282	1	1	男		8_3	住读	0
A	学生	283	1	0	男		8_3	住读	0
A	学生	284	1	1	女		8_3	住读	0
A	学生	285	1	1	男		8_3	住读	0
A	学生	286	1	1	女		8_3	住读	0
A	学生	287	1	1	女		8_3	住读	0
A	学生	288	1	1	女		8_3	住读	0
A	学生	289	1	1	女		8_3	住读	0
A	学生	290	1	0	男		8_3	住读	0
A	学生	291	0		女		8_3	走读	0
A	学生	292	1	1	女		8_3	住读	0
A	学生	293	1	0	女		8_3	住读	0
A	学生	294	1	0	女		8_3	住读	0
A	学生	295	1	1	女		8_3	住读	0
A	学生	296	1	1	男		8_3	走读	0
A	学生	297	1	1	男		8_3	住读	0
A	学生	298	1	0	男		8_3	住读	0
A	学生	299	1	1	男		8_3	住读	0
A	学生	300	1	0	女		8_3	住读	0
A	学生	301	1	1	女		8_3	住读	0
A	学生	302	1	1	女		8_3	住读	0
A	学生	303	1	1	男		8_3	走读	0
A	学生	304	1	1	女		8_3	住读	0
A	学生	305	1	1	男		8_3	住读	0
A	学生	306	1	0	男		8_3	住读	0
A	学生	307	0		女		8_3	走读	0
A	学生	308	1	0	男		8_3	住读	0
A	学生	309	1	0	男		8_3	住读	0
A	学生	310	1	1	女		8_3	住读	0
A	学生	311	1	1	男		8_3	住读	0
A	学生	312	1	1	男		8_3	住读	0
A	学生	313	1	1	男		8_3	住读	0
A	学生	314	1	1	女		8_3	住读	0
A	学生	315	1	1	男		8_3	走读	0
A	学生	316	1	1	男		8_3	住读	0
A	学生	317	1	1	女		8_3	住读	0
A	学生	318	1	1	男		8_3	住读	0
A	学生	319	1	1	男		8_3	住读	0
A	学生	320	1	1	女		8_3	住读	0
A	学生	321	1	1	女		8_3	住读	0
A	学生	322	1	0	男		8_3	住读	0
A	学生	323	1	1	男		8_3	住读	0
A	学生	324	1	1	男		8_3	住读	0
A	学生	325	1	1	男		8_3	住读	0
A	学生	326	1	1	男		8_3	住读	0
A	学生	327	0		女		8_3	走读	0
A	学生	328	1	1	男		8_4	住读	0
A	学生	329	1	1	女		8_4	住读	0
A	学生	330	1	1	男		8_4	住读	0
A	学生	331	1	1	男		8_4	住读	0
A	学生	332	0		女		8_4	走读	0
A	学生	333	1	1	男		8_4	住读	0							1	0
A	学生	334	1	1	男		8_4	住读	1	2021-05-12 08:55:00	1	0	6+	1	1	1	0		医院就医
A	学生	335	1	1	女		8_4	住读	0
A	学生	336	1	1	男		8_4	住读	0							1	0
A	学生	337	1	1	男		8_4	住读	0
A	学生	338	1	1	男		8_4	住读	0
A	学生	339	1	1	女		8_4	住读	0
A	学生	340	1	1	男		8_4	住读	0
A	学生	341	1	1	男		8_4	住读	1	2021-05-12 08:56:00	0	0	4-5 times	0	1	1	0
A	学生	342	1	1	男		8_4	住读	0
A	学生	343	0		男		8_4	走读	0
A	学生	344	1	1	男		8_4	住读	0
A	学生	345	1	1	女		8_4	住读	1	2021-05-12 09:35:00	0	0	1 time	0	1	1	0
A	学生	346	1	1	男		8_4	住读	0
A	学生	347	1	1	男		8_4	住读	0
A	学生	348	1	0	女		8_4	住读	0							0	0
A	学生	349	1	1	女		8_4	住读	0
A	学生	350	1	1	女	14	8_4	住读	1	2021-05-12 09:10:00	0	0	4-5 times	1		1	0		医院就医
A	学生	351	1	1	女		8_4	住读	0
A	学生	352	1	1	男		8_4	住读	0
A	学生	353	1	1	女		8_4	住读	0
A	学生	354	1	1	男		8_4	住读	0
A	学生	355	0		男		8_4	走读	0
A	学生	356	0		女		8_4	走读	0
A	学生	357	0		男		8_4	走读	0
A	学生	358	1	1	女		8_4	住读	0
A	学生	359	1	1	男		8_4	住读	0
A	学生	360	1	1	女		8_4	住读	1	2021-05-12 08:42:00	1	0	6+	1	1	1	0		医院就医
A	学生	361	1	1	女		8_4	住读	0
A	学生	362	1	1	男		8_4	住读	0
A	学生	363	1	1	女		8_4	住读	0
A	学生	364	1	1	女		8_4	住读	0
A	学生	365	1	1	男		8_4	住读	0
A	学生	366	1	1	女		8_4	住读	1	2021-05-12 09:20:00	1	0	4-5 times	1		1	0
A	学生	367	1	1	女		8_4	住读	1	2021-05-12 09:30:00	1	0	2-3 times	0	1	0	0
A	学生	368	1	1	女		8_4	住读	0
A	学生	369	1	1	男		8_4	住读	0
A	学生	370	1	1	男		8_4	住读	1	2021-05-12 09:10:00	1	0	2-3 times	1		1	0
A	学生	371	1	1	女		8_4	住读	1	2021-05-12 08:55:00	1	0	2-3 times	1		0	0
A	学生	372	1	1	男		8_4	住读	0
A	学生	373	1	0	男		7_1	住读	0							0	1
A	学生	374	1	1	女		7_1	住读	0							1	0
A	学生	375	1	1	女		7_1	住读	1	2021-05-12 10:30:00	1	0	2-3 times	1		1	0
A	学生	376	1	1	男		7_1	住读	0
A	学生	377	1	0	女		7_1	住读	0							1	0
A	学生	378	1	1	女		7_1	住读	0
A	学生	379	0		男		7_1	走读	0
A	学生	380	1	0	女		7_1	住读	0							1	1
A	学生	381	1	1	女		7_1	住读	1	2021-05-12 08:10:00	1	1	1 time	0	1	1	0
A	学生	382	1	1	女		7_1	住读	1	2021-05-12 08:30:00	1	0	2-3 times	0	1	1	0
A	学生	383	1	1	男		7_1	住读	1	2021-05-12 09:10:00	1	0	2-3 times	0		1	0
A	学生	384	1	1	女		7_1	住读	0							1	0
A	学生	385	1	1	男		7_1	住读	0
A	学生	386	1	1	男		7_1	住读	1	2021-05-12 08:50:00	0	0	6+	1		1	0
A	学生	387	1	1	女	14	7_1	住读	1	2021-05-12 09:50:00	1	0	2-3 times	1		1	0		医院就医
A	学生	388	1	1	女		7_1	住读	0							1	0
A	学生	389	1	1	男		7_1	住读	1	2021-05-12 08:02:00	1	0	2-3 times	1		1	0
A	学生	390	1	1	男		7_1	住读	0
A	学生	391	1	1	男		7_1	住读	0
A	学生	392	1	1	男		7_1	住读	1	2021-05-12 10:25:00	1	0	1 time	1		1	0
A	学生	393	1	1	男		7_1	住读	1	2021-05-12 09:10:00	1	0	2-3 times	1	1	0	1
A	学生	394	1	1	男		7_1	住读	0
A	学生	395	1	1	女		7_1	住读	0
A	学生	396	1	1	男		7_1	住读	1	2021-05-12 09:28:00	1	0	4-5 times	1		1	0
A	学生	397	0		女		7_1	走读	0
A	学生	398	1	1	女		7_1	住读	0
A	学生	399	1	1	女		7_1	住读	0							1	0
A	学生	400	0		男		7_1	走读	0
A	学生	401	1	1	女		7_1	住读	1	2021-05-12 10:20:00	1	0	2-3 times	1		0	1
A	学生	402	1	1	女		7_1	住读	0							1	0
A	学生	403	1	1	男		7_1	住读	1	2021-05-12 09:00:00	1	0	4-5 times	1		1	0
A	学生	404	1	1	男		7_1	住读	0
A	学生	405	0		男		7_1	走读	0
A	学生	406	0		女		7_1	走读	0
A	学生	407	1	1	女		7_1	住读	0
A	学生	408	1	1	男		7_1	住读	1	2021-05-12 09:30:00	1	0	2-3 times	1		1	0
A	学生	409	1	1	女		7_1	住读	1	2021-05-12 08:40:00	0	0	6+	1		0	0
A	学生	410	1	1	女		7_1	住读	0							1	0
A	学生	411	1	1	女		7_1	住读	1	2021-05-12 08:25:00	1	0	2-3 times	1		1	0
A	学生	412	1	1	女		7_1	住读	0
A	学生	413	1	1	女		7_1	住读	0
A	学生	414	1	1	男		7_2	住读	1	2021-05-12 08:20:00	1	0	1 time	1		1	0
A	学生	415	1	1	男		7_2	住读	1	2021-05-12 09:00:00	1	0	1 time	0		1	0
A	学生	416	1	1	女	13	7_2	住读	1	2021-05-12 08:00:00	1	0	6+	0					中医院
A	学生	417	1	1	男		7_2	住读	0
A	学生	418	1	1	男		7_2	住读	0
A	学生	419	1	1	男		7_2	住读	1	2021-05-12 08:40:00	1	0	6+	0		1	0		医院就医
A	学生	420	1	1	男		7_2	住读	0
A	学生	421	1	1	男		7_2	住读	0
A	学生	422	1	1	女		7_2	住读	1	2021-05-12 09:30:00	1	0	1 time	0		1	0
A	学生	423	1	1	女		7_2	住读	0
A	学生	424	0		男		7_2	走读	0
A	学生	425	1	1	女		7_2	住读	0
A	学生	426	1	1	男		7_2	住读	0
A	学生	427	1	1	女		7_2	住读	0
A	学生	428	1	1	女		7_2	住读	1	2021-05-12 09:00:00	1	0	4-5 times	1		1	0		医院就医
A	学生	429	0		男		7_2	走读	0
A	学生	430	1	1	男		7_2	住读	1	2021-05-12 08:40:00	1	0	4-5 times	0		1	0		医院就医
A	学生	431	0		女		7_2	走读	0
A	学生	432	0		女		7_2	走读	0
A	学生	433	1	1	男		7_2	住读	1	2021-05-12 09:32:00	1	0	2-3 times	1		1	0
A	学生	434	1	1	女		7_2	住读	0
A	学生	435	1	1	女	13	7_2	住读	1	2021-05-12 08:35:00	1	0	4-5 times	1		1	0		医院就医
A	学生	436	0		女		7_2	走读	0
A	学生	437	0		男		7_2	走读	0
A	学生	438	1	1	女		7_2	住读	0
A	学生	439	1	1	男		7_2	住读	1	2021-05-12 09:45:00	1	0	2-3 times	1		1	0
A	学生	440	0		女		7_2	走读	0
A	学生	441	0		女		7_2	走读	0
A	学生	442	1	1	男		7_2	住读	0
A	学生	443	1	1	男		7_2	住读	0
A	学生	444	1	1	女		7_2	住读	1	2021-05-12 09:37:00	1	1	6+	1		1	0		医院就医
A	学生	445	1	1	女	12	7_2	住读	1	2021-05-12 08:10:00	1	0	6+	1		1	0		医院就医
A	学生	446	1	1	男		7_2	住读	0
A	学生	447	0		男		7_2	走读	0
A	学生	448	0		女		7_2	走读	0
A	学生	449	1	1	女		7_2	住读	0
A	学生	450	1	1	女		7_2	住读	0
A	学生	451	1	1	女	13	7_2	住读	1	2021-05-12 08:10:00	1	0	6+	1		1	0		医院就医
A	学生	452	1	1	女	14	7_2	住读	1	2021-05-12 08:40:00	1	0	6+	1		0	0		医院就医
A	学生	453	0		男		7_2	走读	0
A	学生	454	1	1	男		7_2	住读	0
A	学生	455	1	1	男		7_2	住读	0
A	学生	456	1	1	女		7_3	住读	0								0
A	学生	457	1	1	女		7_3	住读	1	2021-05-12 10:00:00	1	0	1 time	1	1	1	0
A	学生	458	1	1	女		7_3	住读	0								0
A	学生	459	1	1	男		7_3	住读	0								0
A	学生	460	1	1	女		7_3	住读	0								0
A	学生	461	0		男		7_3	走读	0							0	0		5.11晚餐在校吃
A	学生	462	0		男		7_3	走读	0							0	0		5.11晚餐在校吃
A	学生	463	1	1	男		7_3	住读	0								0
A	学生	464	0		女		7_3	走读	0							0	0		5.11晚餐在校吃
A	学生	465	1	1	男		7_3	住读	0								0
A	学生	466	1	1	女		7_3	住读	0							1	0
A	学生	467	1	1	女		7_3	住读	0								0
A	学生	468	1	1	男		7_3	住读	0								0
A	学生	469	1	1	男		7_3	住读	0								0
A	学生	470	1	1	女		7_3	住读	0								0
A	学生	471	1	1	男		7_3	住读	0							0	0
A	学生	472	1	1	女		7_3	住读	1	2021-05-12 10:10:00	1	0	2-3 times	1		1	0
A	学生	473	1	1	女		7_3	住读	0								0
A	学生	474	1	1	女		7_3	住读	0								0
A	学生	475	0		女		7_3	走读	0							0	0		5.11晚餐在校吃
A	学生	476	1	1	女		7_3	住读	1	2021-05-12 08:40:00	1	0	4-5 times	1		1	0
A	学生	477	1	1	男		7_3	住读	0							0	0
A	学生	478	1	1	男		7_3	住读	0								0
A	学生	479	1	1	女		7_3	住读	0							1	0
A	学生	480	1	1	男		7_3	住读	0								0
A	学生	481	0		男		7_3	走读	0							0	0		5.11晚餐在校吃
A	学生	482	1	1	女		7_3	住读	0							1	0
A	学生	483	0		女		7_3	住读	0							0	0		5.12未吃早餐
A	学生	484	0		女		7_3	走读	0							0	0		5.11晚餐在校吃
A	学生	485	1	1	男		7_3	住读	0							0	0
A	学生	486	0		女		7_3	走读	0							0	0		5.11晚餐在校吃
A	学生	487	1	1	女		7_3	住读	1	2021-05-12 10:38:00	1	0	1 time	1		0	0
A	学生	488	1	1	男		7_3	住读	0								0
A	学生	489	1	1	女		7_3	住读	0							0	0
A	学生	490	1	1	男		7_3	住读	0								0
A	学生	491	1	1	女		7_3	住读	1	2021-05-12 08:10:00	0	0	6+	0	1	0	0
A	学生	492	1	1	男		7_3	住读	0							0	0
A	学生	493	1	1	男		7_3	住读	0							0	0
A	学生	494	0		男		7_3	走读	0							0	0		5.11晚餐在校吃
A	学生	495	1	1	女		7_3	住读	0							1	0
A	学生	496	1	1	男		7_4	住读	0							1	0
A	学生	497	1	1	女	13	7_4	住读	1	2021-05-12 08:45:00	1	0	4-5 times	1		1	0
A	学生	498	1	1	女	13	7_4	住读	1	2021-05-12 07:50:00	1	0	4-5 times	1		1	0
A	学生	499	1	1	男		7_4	住读	0
A	学生	500	0		女		7_4	走读	0
A	学生	501	1	1	女		7_4	住读	0							1	0
A	学生	502	1	1	女	14	7_4	住读	1	2021-05-12 07:55:00	1	0	6+	1		1	0
A	学生	503	1	1	女		7_4	住读	1	2021-05-12 08:40:00	1	0	6+	0		1	0
A	学生	504	1	1	男		7_4	住读	0							1	0
A	学生	505	0		男		7_4	走读	0
A	学生	506	1	1	男		7_4	住读	0
A	学生	507	1	1	男		7_4	住读	0
A	学生	508	1	1	女		7_4	住读	0
A	学生	509	1	1	女		7_4	住读	0							0	0
A	学生	510	1	1	男		7_4	住读	1	2021-05-12 08:40:00	0	0	2-3 times	1	1	1	0
A	学生	511	1	1	男		7_4	住读	0
A	学生	512	1	1	女		7_4	住读	0							1	0
A	学生	513	1	1	女		7_4	住读	0
A	学生	514	1	1	女		7_4	住读	0
A	学生	515	1	1	男		7_4	住读	0
A	学生	516	1	1	男		7_4	住读	0							1	0
A	学生	517	1	1	女		7_4	住读	0
A	学生	518	0		男		7_4	走读	0
A	学生	519	1	1	女	13	7_4	住读	1	2021-05-12 08:40:00	1	0	6+	1		0	0
A	学生	520	1	1	男		7_4	住读	0
A	学生	521	1	1	女	14	7_4	住读	1	2021-05-12 08:10:00	1	0	2-3 times	1		1	0
A	学生	522	1	1	女		7_4	住读	0							1	0
A	学生	523	1	1	女		7_4	住读	0
A	学生	524	1	1	女		7_4	住读	1	2021-05-12 08:00:00	1	0	4-5 times	1
A	学生	525	1	1	男		7_4	住读	0
A	学生	526	1	1	女		7_4	住读	0
A	学生	527	1	1	女	14	7_4	住读	1	2021-05-12 08:20:00	1	0	6+	1		0	0
A	学生	528	1	0	女		7_4	住读	0
A	学生	529	1	1	男		7_4	住读	0
A	学生	530	1	1	男		7_4	住读	0
A	学生	531	1	1	女		7_4	住读	1	2021-05-12 08:00:00	1	0	6+	0		0	0
A	学生	532	1	1	女		7_4	住读	0
A	学生	533	0		男		7_4	走读	0
A	学生	534	1	1	男		7_4	住读	0
A	学生	535	1	1	女		7_4	住读	1	2021-05-12 08:10:00	1	1	1 time	1		1	0
A	学生	536	1	1	女	14	7_4	住读	1	2021-05-12 08:10:00	1	0	4-5 times	1		1	0
A	老师	537	1	0					0
A	老师	538	1	0					0
A	老师	539	1	0					0
A	老师	540	1	0					0
A	老师	541	1	0					0
A	老师	542	1	0					0
A	老师	543	1	0					0
A	老师	544	1	0					0
A	老师	545	1	0					0
A	老师	546	1	0					0
A	老师	547	1	0					0
A	老师	548	1	0					0
A	老师	549	1	0					0
A	老师	550	1	0					0
A	老师	551	1	0					0
A	老师	552	1	0					0
A	老师	553	1	0					0
A	老师	554	1	0					0
A	老师	555	1	0					0
A	老师	556	1	0					0
A	老师	557	1	0					0
A	老师	558	1	0					0
A	老师	559	1	0					0
A	老师	560	1	0					0
A	老师	561							0
A	老师	562							0
A	老师	563							0
A	老师	564							0
A	老师	565							0
A	老师	566							0
A	老师	567							0
A	老师	568							0
A	老师	569							0
A	老师	570							0
A	老师	571							0
A	老师	572							0
A	老师	573							0
A	老师	574							0
A	老师	575							0
A	老师	576							0
A	老师	577							0
A	老师	578							0
A	老师	579							0
A	老师	580							0
A	老师	581							0
A	老师	582							0
A	老师	583							0
A	老师	584							0
A	老师	585							0
A	老师	586							0
A	老师	587							0
A	老师	588							0
A	老师	589							0
A	老师	590							0
A	老师	591							0
B	学生	592	1	1	女	14	7_1	住读	0									绿豆粉，包子
B	学生	593	1	1	女	13	7_1	住读	0									绿豆粉，包子
B	学生	594	1	1	男	13	7_1	住读	0									绿豆粉，包子
B	学生	595	1	1	男	13	7_1	住读	0									绿豆粉，包子
B	学生	596	1	1	男	12	7_1	住读	0									绿豆粉，包子
B	学生	597	1	1	男	13	7_1	住读	0									绿豆粉，包子
B	学生	598	1	0	女	13	7_1	住读	0									包子，馒头
B	学生	599	1	0	男	12	7_1	住读	0									稀饭
B	学生	600	1	1	女	13	7_1	住读	1	2021-05-12 08:50:00	#REF!	0	1 time	0				绿豆粉，包子
B	学生	601	1	1	女	13	7_1	住读	0									绿豆粉，包子
B	学生	602	1	1	女	13	7_1	住读	0									绿豆粉，包子
B	学生	603	1	1	男	14	7_1	住读	1	2021-05-12 08:50:00	#REF!	0	1 time	0	1			绿豆粉，包子
B	学生	604	1	1	女	14	7_1	住读	0									绿豆粉，包子
B	学生	605	1	1	女	13	7_1	住读	0									绿豆粉，包子
B	学生	606	1	1	女	13	7_1	住读	0									绿豆粉，包子
B	学生	607	1	1	男	13	7_1	住读	0									绿豆粉，包子
B	学生	608	1	1	女	13	7_1	住读	0									绿豆粉，包子
B	学生	609	1	1	男	13	7_1	住读	0									绿豆粉，包子
B	学生	610	1	1	男	13	7_1	住读	0									绿豆粉，包子
B	学生	611	1	1	男	13	7_1	住读	0									绿豆粉，包子
B	学生	612	1	0	男	12	7_1	住读	0									稀饭，包子
B	学生	613	1	1	男	13	7_1	住读	0									绿豆粉，包子
B	学生	614	1	1	男	13	7_1	住读	0									绿豆粉，包子
B	学生	615	1	0	女	14	7_1	住读	0									包子
B	学生	616	1	1	男	15	9_2	住读	0									稀饭、包子、绿豆粉
B	学生	617	1	1	男	13	7_1	住读	0									绿豆粉，包子
B	学生	618	1	1	男	13	7_1	住读	0									绿豆粉，包子
B	学生	619	1	1	男	12	7_1	住读	0									绿豆粉，包子
B	学生	620	1	1	男	13	7_1	住读	0									绿豆粉，包子
B	学生	621	1	1	男	13	7_1	住读	0									绿豆粉，包子
B	学生	622	1	1	男	14	7_3	住读	0									绿豆粉
B	学生	623	1	1	男	14	7_3	住读	0									绿豆粉
B	学生	624	1	1	男	14	7_3	住读	0									绿豆粉，包子
B	学生	625	1	1	男	14	7_3	住读	0									绿豆粉，馒头
B	学生	626	1	1	男	13	7_3	住读	0									绿豆粉，包子
B	学生	627	1	1	男	13	7_3	住读	0									绿豆粉，包子
B	学生	628	1	1	男	15	7_3	住读	0									绿豆粉
B	学生	629	1	1	女	14	7_3	住读	0									绿豆粉，包子
B	学生	630	1	1	男	13	7_3	住读	0									绿豆粉，包子
B	学生	631	1	1	男	14	7_3	住读	0									绿豆粉
B	学生	632	1	1	男	14	7_3	住读	0									绿豆粉，包子
B	学生	633	1	1	男	13	7_3	住读	0									绿豆粉，包子
B	学生	634	1	1	男	14	7_3	住读	0									绿豆粉，包子
B	学生	635	1	1	女	14	7_3	住读	0									绿豆粉
B	学生	636	1	1	女	14	7_3	住读	1	2021-05-12 08:35:00	#REF!	0	4-5 times	0				绿豆粉，包子
B	学生	637	1	1	男	13	7_3	住读	0									绿豆粉，包子
B	学生	638	1	1	女	13	7_3	住读	0									绿豆粉
B	学生	639	1	1	女	14	7_3	住读	0									绿豆粉，包子
B	学生	640	1	1	女	14	7_3	住读	0									绿豆粉，包子
B	学生	641	1	1	男	14	7_3	住读	0									绿豆粉，包子
B	学生	642	1	1	女	13	7_3	住读	0									绿豆粉
B	学生	643	1	1	女	13	7_3	住读	0									绿豆粉
B	学生	644	1	1	男	13	7_3	住读	0									绿豆粉，包子
B	学生	645	1	1	男	14	7_3	住读	0									绿豆粉，包子
B	学生	646	1	1	女	13	7_3	住读	1	2021-05-12 08:12:00	#REF!	0	4-5 times	0				绿豆粉，馒头
B	学生	647	1	1	女	14	7_3	住读	1	2021-05-12 08:00:00	#REF!	0	4-5 times	0				绿豆粉
B	学生	648			女	14	7_3	住读	0									未到校
B	学生	649	1	1	男	14	7_4	住读	0									绿豆粉、包子、馒头
B	学生	650	1	1	男	14	7_4	住读	0									绿豆粉
B	学生	651	1	1	男	13	7_4	住读	0									绿豆粉、包子、馒头
B	学生	652	1	1	男	14	7_4	住读	0									绿豆粉、包子、馒头
B	学生	653	1	1	女	13	7_4	住读	0									绿豆粉
B	学生	654			女	14	7_4	走读	0
B	学生	655	1	1	女	14	7_4	住读	0									绿豆粉
B	学生	656	1	1	男	14	7_4	住读	0									绿豆粉、包子
B	学生	657	1	0	男	14	7_4	住读	0									稀饭 包子
B	学生	658	1	1	女	13	7_4	住读	0									绿豆粉、包子
B	学生	659	1	1	男	14	7_4	住读	0									绿豆粉、包子
B	学生	660	1	1	女	14	7_4	住读	1	2021-05-12 08:35:00	#REF!	0	2-3 times	0				绿豆粉
B	学生	661	1	1	女	15	7_4	住读	0									绿豆粉
B	学生	662	1	1	男	13	7_4	住读	0									绿豆粉、包子
B	学生	663	1	1	男	14	7_4	住读	0									绿豆粉、包子、馒头
B	学生	664	1	1	女	13	7_4	住读	0									绿豆粉
B	学生	665	1	1	男	14	7_4	住读	0									绿豆粉
B	学生	666			男	14	7_4	住读	0									请假
B	学生	667	1	1	女	14	7_4	住读	0									绿豆粉、馒头
B	学生	668	1	1	男	16	9_4	住读	0									绿豆粉、包子、馒头
B	学生	669	1	1	女	14	7_4	住读	0									绿豆粉
B	学生	670	1	1	男	14	8_2	住读	0									绿豆粉、包子
B	学生	671	1	1	男	13	7_4	住读	0									绿豆粉、包子
B	学生	672	1	0	男	15	7_4	住读	0									稀饭、包子
B	学生	673	1	1	女	14	7_4	住读	0									绿豆粉、包子
B	学生	674	1	1	男	14	7_4	住读	0									绿豆粉、包子
B	学生	675	1	1	男	14	7_4	住读	0									绿豆粉
B	学生	676	1	0	男	14	7_4	住读	0									稀饭、包子
B	学生	677	1	1	男	14	8_1	住读	0									绿豆粉、包子
B	学生	678	1	1	女	15	8_1	住读	0									绿豆粉、包子
B	学生	679	1	1	女	15	8_1	住读	0									绿豆粉
B	学生	680	1	0	女	14	8_1	住读	0									包子
B	学生	681	1	1	女	15	8_1	住读	1	2021-05-12 08:17:00	#REF!	0	1 time	0				绿豆粉、包子
B	学生	682	1	1	男	15	8_1	住读	0									绿豆粉、包子、馒头
B	学生	683	1	1	女	15	8_1	住读	0									绿豆粉
B	学生	684			男	15	8_1	走读	0									未到校
B	学生	685	1	1	女	15	8_1	住读	0									绿豆粉
B	学生	686	1	1	女	15	8_1	住读	1	2021-05-12 08:16:00	#REF!	0	4-5 times	0				绿豆粉、包子
B	学生	687	1	1	男	15	8_1	住读	0									绿豆粉
B	学生	688	1	1	男	15	8_1	住读	0									绿豆粉、包子
B	学生	689	1	1	女	14	8_1	住读	0									绿豆粉
B	学生	690	1	1	男	15	8_1	住读	0									绿豆粉
B	学生	691	1	1	男	15	8_1	住读	0									绿豆粉、包子
B	学生	692	1	1	男	15	8_1	住读	0									绿豆粉
B	学生	693	1	1	男	15	8_1	住读	0									绿豆粉
B	学生	694	1	1	男	15	8_1	住读	0									绿豆粉、包子
B	学生	695	1	0	男	14	8_1	走读	0									稀饭
B	学生	696	1	1	女	15	8_1	住读	1	2021-05-12 08:19:00	#REF!	0	2-3 times	0				绿豆粉
B	学生	697	1	1	男	15	8_1	住读	0									绿豆粉
B	学生	698	1	1	男	15	8_1	住读	0									绿豆粉
B	学生	699	1	1	女	15	8_1	住读	0									绿豆粉
B	学生	700	1	1	男	15	8_1	住读	0									绿豆粉
B	学生	701	1	1	男	15	8_1	住读	0									绿豆粉、包子、馒头
B	学生	702	1	1	女	15	8_1	住读	0									绿豆粉
B	学生	703	1	1	男	15	8_1	住读	0									绿豆粉、包子、馒头
B	学生	704	1	1	女	15	8_1	住读	1	2021-05-12 08:18:00	#REF!	0	4-5 times	0				绿豆粉
B	学生	705	1	1	女	15	8_1	住读	0									绿豆粉
B	学生	706	1	1	女	15	8_1	住读	0									绿豆粉
B	学生	707	1	1	男	15	8_1	住读	0									绿豆粉、包子
B	学生	708	1	1	女	14	8_1	住读	0									绿豆粉、馒头
B	学生	709	1	1	男	15	8_1	住读	0									绿豆粉、包子、馒头
B	学生	710	1	1	男	16	8_1	住读	0									绿豆粉
B	学生	711	1	1	女	15	8_1	住读	0									绿豆粉、馒头
B	学生	712	1	0	女	14	8_1	住读	0									包子
B	学生	713	1	1	男	15	8_1	住读	0									绿豆粉
B	学生	714	1	1	男	15	8_1	住读	0									绿豆粉、包子、馒头
B	学生	715	1	1	男	15	8_1	住读	0									绿豆粉
B	学生	716	1	1	男	14	8_2	住读	0									绿豆粉、包子
B	学生	717	1	1	男	14	8_2	住读	0									绿豆粉、包子
B	学生	718	1	1	女	14	8_2	住读	0									绿豆粉、包子
B	学生	719	1	1	女	15	8_2	住读	0									绿豆粉、包子
B	学生	720	1	1	女	14	8_2	住读	0									绿豆粉
B	学生	721	1	1	男	14	8_2	住读	0									绿豆粉、包子
B	学生	722			男	14	8_2	住读	0									未吃
B	学生	723	1	1	男	14	8_2	住读	0									绿豆粉、包子
B	学生	724	1	1	男	14	8_2	住读	0									绿豆粉、包子
B	学生	725	1	1	女	14	8_2	住读	1	2021-05-12 08:52:00	#REF!	0	2-3 times	0	1			绿豆粉
B	学生	726	1	1	男	14	8_2	住读	0									绿豆粉、包子
B	学生	727	1	1	男	14	8_2	住读	0									绿豆粉、包子
B	学生	728			男	15	8_2	住读	0									未吃
B	学生	729	1	1	女	15	8_2	住读	1	2021-05-12 08:24:00	#REF!	1	2-3 times	0				绿豆粉、包子
B	学生	730	1	1	男	15	8_2	住读	0									绿豆粉、包子
B	学生	731	1	1	女	16	8_2	住读	1	2021-05-12 08:55:00	#REF!	0	2-3 times	0				绿豆粉、包子
B	学生	732	1	1	女	15	8_2	住读	0									绿豆粉、包子
B	学生	733	1	1	男	14	8_2	住读	0									绿豆粉、包子
B	学生	734	1	1	男	15	8_2	住读	0									绿豆粉、包子、馒头
B	学生	735	1	0	男	15	9_1	住读	0									稀饭+包子
B	学生	736	1	0	女	14	8_2	住读	0									包子
B	学生	737	1	0	女	14	8_2	住读	0									包子
B	学生	738	1	1	男	14	8_2	住读	0									绿豆粉、包子
B	学生	739	1	1	男	15	8_2	住读	0									绿豆粉
B	学生	740	1	1	男	14	8_2	住读	0									绿豆粉、包子
B	学生	741	1	1	男	14	8_2	住读	0									绿豆粉、包子
B	学生	742	1	1	男	14	8_2	住读	0									绿豆粉、包子
B	学生	743	1	1	男	14	8_2	住读	0									绿豆粉、包子
B	学生	744	1	0	女	14	8_2	住读	0									包子
B	学生	745	1	1	男	15	8_2	住读	0									绿豆粉、包子
B	学生	746	1	1	男	14	8_2	住读	0									绿豆粉、包子
B	学生	747	1	0	女	13	8_2	住读	0									包子
B	学生	748	1	0	女	15	8_2	住读	0									包子
B	学生	749	1	1	女	16	9_5	住读	0									绿豆粉
B	学生	750	1	1	男	15	8_2	住读	0									绿豆粉、包子、馒头
B	学生	751	1	1	男	15	8_2	住读	0									绿豆粉、包子、馒头
B	学生	752			男	14	8_2	走读	0									未到校
B	学生	753	0		女	14	8_2	住读	0									未到校
B	学生	754	1	1	女	15	8_2	住读	1	2021-05-12 08:20:00	#REF!	0	6+	0				绿豆粉、包子
B	学生	755	1	1	女	14	8_2	住读	1	2021-05-12 08:22:00	#REF!	0	2-3 times	0				绿豆粉、包子、馒头
B	学生	756	1	1	女	14	8_2	住读	1	2021-05-12 08:00:00	#REF!	0	2-3 times	0				绿豆粉、包子
B	学生	757	1	1	女	14	8_2	住读	1	2021-05-12 08:21:00	#REF!	1	2-3 times	1				绿豆粉
B	学生	758	1	0	男	15	8_3	住读	0									稀饭，包子馒头
B	学生	759	1	0	男	14	8_3	住读	0									稀饭包子
B	学生	760	1	1	男	14	8_3	住读	1	2021-05-12 08:35:00	#REF!	0	4-5 times	0				绿豆粉
B	学生	761	1	1	男	15	8_3	住读	0									绿豆粉，包子
B	学生	762	1	1	男	15	8_3	住读	0									绿豆粉，包子
B	学生	763	0		男	15	8_3	住读	0									未到校
B	学生	764	1	1	男	15	9_5	住读	0									绿豆粉、包子、稀饭
B	学生	765	1	1	男	15	8_3	住读	0									绿豆粉
B	学生	766	1	1	男	14	8_3	住读	1	2021-05-12 08:32:00	#REF!	1	4-5 times	0				绿豆粉，馒头
B	学生	767	1	1	男	14	8_3	住读	0									绿豆粉，包子
B	学生	768	1	1	男	15	8_3	住读	0									绿豆粉
B	学生	769	1	1	女	15	8_3	住读	0									绿豆粉
B	学生	770	1	1	男	15	8_3	住读	0									绿豆粉，包子
B	学生	771	1	1	男	14	8_3	住读	0									绿豆粉，馒头
B	学生	772	1	0	男	14	8_3	住读	0									稀饭包子
B	学生	773	1	1	男	15	8_3	住读	0									绿豆粉，包子，馒头
B	学生	774	1	0	男	15	8_3	住读	0									稀饭，包子馒头
B	学生	775	1	1	男	14	8_3	住读	0									绿豆粉，包子，馒头
B	学生	776			男	16	8_3	住读	0									未到校
B	学生	777	1	1	男	15	8_3	住读	0									绿豆粉，包子
B	学生	778	1	1	男	14	8_3	住读	0									绿豆粉，馒头
B	学生	779	1	0	男	14	8_3	住读	0									稀饭包子
B	学生	780			男	15	8_3	住读	0									未到校
B	学生	781			男	15	8_3	住读	0									未到校
B	学生	782	1	1	男	15	8_3	住读	0									绿豆粉，包子
B	学生	783			男	16	8_3	住读	0									未到校
B	学生	784	1	1	女	15	8_3	住读	0									绿豆粉，包子
B	学生	785	1	1	女	15	8_3	住读	0									绿豆粉，包子，馒头
B	学生	786	1	1	女	15	8_3	住读	0									绿豆粉，包子
B	学生	787	1	1	女	15	8_3	住读	0									绿豆粉
B	学生	788	1	1	女	15	8_3	住读	0									绿豆粉
B	学生	789	1	1	女	15	8_3	住读	1	2021-05-12 08:00:00	#REF!	0	6+	0				绿豆粉
B	学生	790	1	1	女	14	8_3	住读	0									绿豆粉
B	学生	791			女	15	8_3	住读	0									未到校
B	学生	792	1	1	女	15	8_3	住读	0									绿豆粉
B	学生	793	1	1	女	15	8_3	住读	0									绿豆粉
B	学生	794	1	1	女	15	8_3	住读	0									绿豆粉，包子
B	学生	795	1	1	女	14	8_3	住读	1	2021-05-12 08:00:00	#REF!	0	2-3 times	0				绿豆粉，包子
B	学生	796	1	1	女	14	8_3	住读	0									绿豆粉
B	学生	797	1	1	女	15	8_3	住读	0									绿豆粉
B	学生	798	1	1	女	15	8_3	住读	0									绿豆粉，包子
B	学生	799			女	15	8_3	住读	0									未到校
B	学生	800	1	1	女	15	8_3	住读	0									绿豆粉，包子
B	学生	801	1	0	女	15	8_3	住读	0									包子
B	学生	802	1	1	男	16	8_3	住读	0									绿豆粉，包子
B	学生	803	1	1	男	15	8_3	住读	0									绿豆粉，包子
B	学生	804	1	1	女	14	8_3	住读	1	2021-05-12 08:00:00	#REF!	1	2-3 times	0				绿豆粉，包子
B	学生	805	1	1	女	16	8_3	住读	0									绿豆粉，包子，馒头
B	学生	806	1	1	男	15	8_3	住读	0									绿豆粉，包子
B	学生	807	1	0	男	14	8_4	住读	0									稀饭，包子
B	学生	808	1	0	女	13	8_4	住读	0									包子
B	学生	809	1	0	女	14	8_4	住读	0									包子
B	学生	810			男	14	8_4	走读	0									走读未吃
B	学生	811	1	1	女	15	8_4	住读	0									绿豆粉，馒头
B	学生	812	1	0	女	14	8_4	住读	0									包子
B	学生	813	1	1	男	14	8_4	住读	1	2021-05-12 08:22:00	#REF!	0	4-5 times	1				绿豆粉，馒头
B	学生	814			男	14	8_4	走读	0									走读未吃
B	学生	815	1	0	女	15	8_4	住读	0									稀饭，包子
B	学生	816	1	0	女	14	8_4	住读	0									稀饭，包子
B	学生	817	1	0	女	14	8_4	住读	0									稀饭，包子
B	学生	818	1	1	女	14	8_4	住读	1	2021-05-12 08:10:00	#REF!	0	2-3 times	1				绿豆粉，馒头
B	学生	819	1	0	女	15	8_4	住读	0									稀饭，包子
B	学生	820	1	1	男	14	8_4	住读	0									包子，绿豆粉
B	学生	821	1	1	男	14	8_4	住读	0									包子，绿豆粉
B	学生	822	1	0	男	13	8_4	住读	0									包子馒头
B	学生	823	1	1	女	14	8_4	住读	1	2021-05-12 08:25:00	#REF!	0	4-5 times	0				绿豆粉，馒头
B	学生	824	1	1	男	14	8_4	住读	1	2021-05-12 08:20:00	#REF!	0	4-5 times	0				包子，绿豆粉
B	学生	825	1	1	女	14	8_4	住读	0									绿豆粉，馒头
B	学生	826			男	14	8_4	走读	0									走读未吃
B	学生	827	1	1	男	14	8_4	住读	1	2021-05-12 08:20:00	#REF!	0	4-5 times	1				包子，绿豆粉
B	学生	828	1	1	男	13	8_4	住读	0									包子，绿豆粉
B	学生	829	1	1	男	14	8_4	住读	0									稀饭绿豆粉
B	学生	830	1	0	女	14	8_4	住读	0									包子
B	学生	831			男	14	8_4	住读	0									未到校
B	学生	832	1	1	女	14	8_4	住读	0									包子，绿豆粉
B	学生	833	1	1	男	14	8_4	住读	0									稀饭绿豆粉
B	学生	834	1	1	男	15	8_4	住读	0									包子，绿豆粉
B	学生	835	1	1	女	14	8_4	住读	0									包子，绿豆粉
B	学生	836	1	1	男	14	8_4	住读	0									绿豆粉，馒头
B	学生	837	1	1	男	14	8_4	住读	0									绿豆粉
B	学生	838	1	1	男	14	8_4	住读	0									绿豆粉
B	学生	839	1	1	女	14	8_4	住读	0									包子，绿豆粉
B	学生	840			男	14	8_4	走读	0									走读未吃
B	学生	841	1	1	男	14	8_4	住读	0									包子，绿豆粉
B	学生	842	1	0	女	14	8_4	住读	0									稀饭，包子
B	学生	843	1	1	男	14	8_4	住读	0									包子，绿豆粉
B	学生	844	1	1	男	14	8_4	住读	0									包子，绿豆粉
B	学生	845	1	0	女	14	8_4	住读	0									包子
B	学生	846	1	0	女	14	8_4	住读	0									包子
B	学生	847	1	1	男	14	8_4	住读	0									包子，绿豆粉
B	学生	848	1	1	男	16	8_4	住读	0									绿豆粉
B	学生	849	1	0	女	14	9_1	住读	0									稀饭+包子
B	学生	850	1	1	男	14	9_1	住读	0									绿豆粉
B	学生	851	1	1	女	14	9_1	住读	1	2021-05-12 08:50:00	#REF!	0	2-3 times	0				绿豆粉
B	学生	852	1	1	女	15	9_1	住读	0									绿豆粉
B	学生	853	1	1	男	16	9_1	住读	0									少量绿豆粉+包子
B	学生	854	1	1	女	15	9_1	住读	0									少量绿豆粉+包子
B	学生	855	1	1	男	15	9_1	住读	0									少量绿豆粉+包子
B	学生	856	1	1	男	15	9_1	住读	0									少量绿豆粉+包子
B	学生	857	1	1	女	15	9_1	住读	0									绿豆粉
B	学生	858	1	0	男	15	9_1	住读	0									稀饭+包子
B	学生	859	1	0	女	15	9_1	住读	0									稀饭+包子
B	学生	860	1	1	男	15	9_1	住读	0									绿豆粉
B	学生	861	1	1	女	15	9_1	住读	0									绿豆粉
B	学生	862	1	0	男	15	9_1	住读	0									稀饭+包子
B	学生	863	1	0	女	15	9_1	住读	0									稀饭+包子
B	学生	864	1	0	男	15	9_1	住读	0									稀饭+包子
B	学生	865	1	0	男	15	9_1	住读	0									稀饭+包子
B	学生	866	1	0	男	15	9_1	住读	0									稀饭+包子
B	学生	867	1	0	女	15	9_1	住读	0									稀饭+包子
B	学生	868	1	0	男	15	9_1	住读	0									稀饭+包子
B	学生	869	1	0	女	15	9_1	住读	0									稀饭+包子
B	学生	870	1	0	女	15	9_1	住读	0									稀饭+包子
B	学生	871	1	0	女	15	9_1	住读	0									稀饭+包子
B	学生	872	1	0	女	15	9_1	住读	0									稀饭+包子
B	学生	873	1	0	女	16	9_1	住读	0									稀饭+包子
B	学生	874	1	1	男	15	8_2	住读	0									绿豆粉
B	学生	875			女	15	9_1	走读	0									走读未吃
B	学生	876	1	0	男	15	9_1	住读	0									稀饭+包子
B	学生	877	1	0	男	15	9_1	住读	0									稀饭+包子
B	学生	878	1	0	男	15	9_1	住读	0									稀饭+包子
B	学生	879	1	0	男	15	9_1	住读	0									稀饭+包子
B	学生	880	1	0	男	15	9_1	住读	0									稀饭+包子
B	学生	881	1	0	女	16	9_1	住读	0									稀饭+包子
B	学生	882	1	0	男	15	9_1	住读	0									稀饭+包子
B	学生	883	1	0	女	15	9_1	住读	0									稀饭+包子
B	学生	884	1	0	男	15	9_1	住读	0									稀饭+包子
B	学生	885	1	0	男	15	9_1	住读	0									稀饭+包子
B	学生	886	1	1	女	16	9_1	住读	0									绿豆粉
B	学生	887	1	0	女	16	9_1	住读	0									稀饭+包子
B	学生	888	1	0	男	16	9_1	住读	0									稀饭+包子
B	学生	889	1	0	男	15	9_2	住读	0									稀饭、包子
B	学生	890	1	1	女	15	9_2	住读	0									绿豆粉
B	学生	891	1	1	男	15	9_2	住读	0									稀饭、包子、绿豆粉
B	学生	892	1	1	女	15	9_2	住读	0									绿豆粉
B	学生	893			男	15	9_2	住读	0									未到校
B	学生	894	1	1	男	15	9_2	住读	0									绿豆粉
B	学生	895	1	0	男	15	9_2	住读	0									稀饭、包子、馒头
B	学生	896	1	1	男	15	9_2	住读	0									绿豆粉
B	学生	897	1	1	男	15	9_2	住读	0									绿豆粉
B	学生	898			男	15	9_2	住读	0									未到校
B	学生	899	1	1	女	15	9_2	住读	1	2021-05-12 08:26:00	#REF!	0	6+	0				绿豆粉
B	学生	900	1	1	男	15	9_2	住读	0									绿豆粉
B	学生	901	1	1	女	14	9_2	住读	0									绿豆粉
B	学生	902	1	1	女	16	9_2	住读	0									绿豆粉
B	学生	903	1	1	男	15	9_2	住读	0									稀饭、包子、绿豆粉
B	学生	904	1	1	男	15	9_2	住读	1	2021-05-12 10:30:00	#REF!	0	1 time	1				绿豆粉、包子
B	学生	905	1	1	女	15	9_2	住读	0									绿豆粉
B	学生	906	1	1	女	15	9_2	住读	0									绿豆粉
B	学生	907	1	1	男	14	9_2	住读	0									稀饭、包子、绿豆粉
B	学生	908	1	1	男	16	9_2	住读	0									绿豆粉
B	学生	909	1	1	女	16	9_2	住读	0									绿豆粉
B	学生	910	1	1	女	14	9_2	住读	0									绿豆粉
B	学生	911			男	15	9_2	住读	0									未到校
B	学生	912	1	1	女	15	9_2	住读	0									包子、绿豆粉
B	学生	913	1	1	男	15	9_2	住读	0									绿豆粉
B	学生	914	1	1	男	15	9_2	住读	0									绿豆粉
B	学生	915	1	1	女	14	9_2	住读	0									绿豆粉
B	学生	916	1	1	女	15	9_2	住读	0									绿豆粉
B	学生	917	1	1	女	15	9_2	住读	1	2021-05-12 08:20:00	#REF!	0	4-5 times	1				绿豆粉
B	学生	918	1	1	女	15	9_2	住读	0									绿豆粉
B	学生	919	1	1	男	15	9_2	住读	0									绿豆粉
B	学生	920	1	1	女	15	9_2	住读	0									绿豆粉
B	学生	921	1	1	男	16	9_2	住读	0									绿豆粉
B	学生	922	1	1	女	15	9_2	住读	0									绿豆粉
B	学生	923	1	1	女	15	9_2	住读	0									绿豆粉
B	学生	924			女	15	9_2	住读	0									未到校
B	学生	925	1	1	男	15	8_3	住读	0									绿豆粉，包子
B	学生	926	1	1	女	15	9_3	住读	0									绿豆粉
B	学生	927	1	1	女	15	9_3	住读	1	2021-05-12 08:35:00	#REF!	0	4-5 times	1				绿豆粉，包子
B	学生	928	1	1	女	15	9_3	住读	0									绿豆粉，包子
B	学生	929	1	1	女	15	9_3	住读	0									绿豆粉，包子
B	学生	930			女	15	9_3	住读	0									没吃
B	学生	931	1	1	女	15	9_3	住读	1	2021-05-12 08:20:00	#REF!	0	4-5 times	0				绿豆粉，包子
B	学生	932	1	0	女	15	9_3	住读	0									包子
B	学生	933	1	1	女	15	9_3	住读	0									绿豆粉，包子
B	学生	934	1	1	女	15	9_3	住读	0									绿豆粉，包子
B	学生	935	1	1	女	15	9_3	住读	0									绿豆粉，包子
B	学生	936	1	1	女	16	9_3	住读	0									绿豆粉，包子
B	学生	937	1	1	女	15	9_3	住读	0									绿豆粉，包子
B	学生	938	1	1	男	15	9_3	住读	0									绿豆粉，包子
B	学生	939	1	1	女	16	9_3	住读	0									绿豆粉
B	学生	940	1	1	女	15	9_3	住读	1	2021-05-12 09:10:00	#REF!	0	4-5 times	0				绿豆粉，包子
B	学生	941	1	0	男	15	9_3	住读	0									包子
B	学生	942	1	1	男	15	9_3	住读	0									绿豆粉，包子
B	学生	943	1	1	男	15	9_3	住读	0									绿豆粉
B	学生	944	1	0	男	15	9_3	住读	0									包子
B	学生	945	1	1	男	15	9_3	住读	0									绿豆粉，包子
B	学生	946	1	1	男	15	9_3	住读	0									绿豆粉，包子
B	学生	947	1	1	男	15	9_3	住读	0									绿豆粉
B	学生	948	1	1	男	15	9_3	住读	0									绿豆粉
B	学生	949	1	1	男	15	9_3	住读	0									绿豆粉，包子
B	学生	950	1	1	男	15	9_3	住读	0									绿豆粉
B	学生	951	1	0	男	15	9_3	住读	0									包子
B	学生	952	1	0	男	16	9_3	住读	0									包子
B	学生	953	1	1	男	15	9_3	住读	1	2021-05-12 09:20:00	#REF!	0	1 time	1				绿豆粉
B	学生	954	1	1	男	16	9_3	住读	0									绿豆粉
B	学生	955	1	0	男	15	9_3	住读	0									包子
B	学生	956	1	1	男	15	9_3	住读	0									绿豆粉，包子
B	学生	957	1	1	女	15	9_3	住读	0									绿豆粉，包子
B	学生	958			男	15	9_3	住读	0									未到校
B	学生	959	1	1	男	15	9_3	住读	0									绿豆粉，包子
B	学生	960			男	16	9_4	住读	0									未到校
B	学生	961	1	1	女	15	9_4	住读	1	2021-05-12 09:12:00	#REF!	0	4-5 times	0				绿豆粉
B	学生	962	1	1	男	15	9_4	住读	0									绿豆粉
B	学生	963	1	1	男	15	9_4	住读	0									绿豆粉、包子
B	学生	964	1	1	男	14	9_4	住读	0									绿豆粉、包子
B	学生	965	1	1	男	15	9_4	住读	0									绿豆粉
B	学生	966	1	1	男	15	9_4	住读	0									绿豆粉、包子
B	学生	967	1	1	女	14	9_4	住读	0									绿豆粉、包子
B	学生	968			男	16	9_4	住读	0									未到校
B	学生	969	1	1	男	15	9_4	住读	1	2021-05-12 08:50:00	#REF!	1	6+	0				绿豆粉、馒头
B	学生	970	1	1	女	15	9_4	住读	0									绿豆粉
B	学生	971	1	1	男	13	7_1	住读	0									绿豆粉，包子
B	学生	972	1	1	女	15	9_4	住读	1	2021-05-12 09:30:00	#REF!	2	4-5 times	0				绿豆粉、包子、馒头
B	学生	973	1	1	男	16	9_4	住读	0									绿豆粉、包子、馒头
B	学生	974	1	1	男	15	9_4	住读	0									绿豆粉
B	学生	975	1	1	女	17	9_4	住读	0									绿豆粉
B	学生	976	1	1	女	16	9_4	住读	0									绿豆粉、包子
B	学生	977	1	1	男	16	9_4	住读	0									绿豆粉、包子
B	学生	978	1	1	女	15	9_4	住读	0									绿豆粉
B	学生	979	1	1	女	14	9_4	住读	0									绿豆粉
B	学生	980	1	1	男	14	9_4	住读	0									绿豆粉
B	学生	981	1	1	男	15	9_4	住读	0									绿豆粉
B	学生	982			男	16	9_4	住读	0									未到校
B	学生	983	1	1	男	16	9_4	住读	0									绿豆粉
B	学生	984			男	16	9_4	住读	0									未到校
B	学生	985	1	1	男	16	9_4	住读	1	2021-05-12 08:22:00	#REF!	0	4-5 times	0				绿豆粉、包子
B	学生	986	1	1	女	16	9_4	住读	0									绿豆粉、包子
B	学生	987			女	17	9_4	住读	0									未到校
B	学生	988	1	1	男	14	9_4	住读	0									绿豆粉、包子
B	学生	989	1	1	男	14	9_4	住读	0									绿豆粉、包子
B	学生	990			男	16	9_4	住读	0									未到校
B	学生	991	1	1	女	15	9_4	住读	0									绿豆粉
B	学生	992	1	1	男	17	9_4	住读	0									绿豆粉、包子
B	学生	993	1	1	女	16	9_4	住读	1	2021-05-12 10:40:00	#REF!	0	4-5 times	1				绿豆粉
B	学生	994	1	1	女	14	9_4	住读	0									绿豆粉
B	学生	995	1	1	女	16	9_4	住读	0									绿豆粉
B	学生	996			女	15	9_4	住读	0									未到校
B	学生	997	1	1	女	15	9_4	住读	0									绿豆粉、包子、馒头
B	学生	998	1	1	女	15	9_4	住读	0									绿豆粉、包子
B	学生	999	1	1	女	15	9_4	住读	0									绿豆粉、包子
B	学生	1000	1	1	男	16	9_4	住读	0									绿豆粉、包子、馒头
B	学生	1001	1	1	女	16	9_5	住读	0									绿豆粉
B	学生	1002	1	1	女	16	9_5	住读	0									绿豆粉
B	学生	1003	1	1	女	16	9_5	住读	0									绿豆粉
B	学生	1004	1	1	女	16	9_5	住读	0									绿豆粉
B	学生	1005	1	1	女	15	9_5	住读	1	2021-05-12 09:00:00	#REF!	0	4-5 times	0				绿豆粉
B	学生	1006	1	1	女	16	9_5	住读	1	2021-05-12 08:40:00	#REF!	0	4-5 times	1				绿豆粉、包子
B	学生	1007	1	1	女	16	9_5	住读	0									绿豆粉
B	学生	1008	1	1	女	15	9_5	住读	1	2021-05-12 09:05:00	#REF!	0	4-5 times	0				绿豆粉
B	学生	1009	1	1	女	16	9_5	住读	0									绿豆粉
B	学生	1010	1	1	女	15	9_5	住读	1	2021-05-12 09:20:00	#REF!	0	2-3 times	0				绿豆粉
B	学生	1011	1	1	女	16	9_5	住读	0									绿豆粉
B	学生	1012	1	1	女	15	9_5	住读	0									绿豆粉
B	学生	1013	1	1	女	16	9_5	住读	0									绿豆粉
B	学生	1014	1	1	女	15	9_5	住读	1	2021-05-12 08:35:00	#REF!	1	6+	0				绿豆粉
B	学生	1015	1	1	女	15	9_5	住读	1	2021-05-12 09:08:00	#REF!	0	6+	0				绿豆粉
B	学生	1016	1	1	女	16	9_5	住读	1	2021-05-12 08:30:00	#REF!	0	2-3 times	1				绿豆粉
B	学生	1017	1	1	女	16	9_5	住读	0									绿豆粉
B	学生	1018	1	0	男	13	7_4	住读	0									稀饭、包子
B	学生	1019	1	1	女	15	9_5	住读	0									绿豆粉
B	学生	1020	1	1	男	17	9_5	住读	0									绿豆粉、包子、稀饭
B	学生	1021	1	1	男	15	7_4	住读	0									绿豆粉、馒头
B	学生	1022	1	1	男	15	9_5	住读	0									绿豆粉、包子
B	学生	1023	1	1	男	16	9_5	住读	0									绿豆粉、包子
B	学生	1024	1	1	男	16	9_5	住读	0									绿豆粉、包子、稀饭
B	学生	1025	1	1	男	15	9_5	住读	0									绿豆粉、包子
B	学生	1026	1	1	男	16	9_5	住读	0									绿豆粉、包子、稀饭
B	学生	1027	1	1	男	16	9_5	住读	0									绿豆粉、包子
B	学生	1028	1	1	男	16	9_5	住读	0									绿豆粉、包子、稀饭
B	学生	1029	1	1	男	16	9_5	住读	0									绿豆粉、包子、稀饭
B	学生	1030	1	1	男	16	9_5	住读	0									绿豆粉、包子
B	学生	1031	1	1	男	16	9_5	住读	0									绿豆粉、包子
B	学生	1032	1	1	男	16	9_5	住读	0									绿豆粉
B	学生	1033	1	1	男	15	9_5	住读	0									绿豆粉
B	学生	1034	1	1	男	16	9_5	住读	0									绿豆粉、包子
B	学生	1035	1	1	男	15	9_5	住读	0									绿豆粉、包子
B	学生	1036	1	1	男	15	9_5	住读	0									绿豆粉、包子、稀饭
B	学生	1037	1	1	男	16	9_5	住读	0									绿豆粉、包子、稀饭
B	学生	1038	1	1	男	16	9_5	住读	0									绿豆粉
B	学生	1039	1	1	男	14	7_2	住读	0									绿豆粉+包子
B	学生	1040	1	1	女	13	7_2	住读	0									绿豆粉+包子+馒头
B	学生	1041	1	1	男	13	7_2	住读	0									绿豆粉+包子
B	学生	1042	1	1	女	14	7_2	住读	0									绿豆粉+包子+馒头
B	学生	1043	1	1	男	16	7_2	住读	0									绿豆粉
B	学生	1044	1	1	男	14	7_2	住读	0									绿豆粉+包子+馒头
B	学生	1045	1	1	男	15	7_2	住读	0									绿豆粉
B	学生	1046	1	1	女	13	7_2	住读	0									绿豆粉+包子
B	学生	1047	1	1	男	14	7_2	住读	0									绿豆粉+包子
B	学生	1048	1	1	女	13	7_2	住读	0									绿豆粉+包子
B	学生	1049	1	1	男	13	7_2	住读	0									绿豆粉+包子
B	学生	1050	1	1	男	16	7_2	住读	0									绿豆粉
B	学生	1051	1	0	男	14	7_2	住读	0									稀饭
B	学生	1052	1	1	女	13	7_2	住读	0									绿豆粉+包子+馒头
B	学生	1053	1	1	女	13	7_2	住读	1	2021-05-12 08:10:00	#REF!	0	6+	0				绿豆粉+包子+馒头
B	学生	1054			男	14	7_2	住读	0									请假
B	学生	1055	1	1	男	13	7_2	住读	0									绿豆粉+馒头
B	学生	1056	1	1	女	13	7_2	住读	0									绿豆粉+包子
B	学生	1057	1	1	男	14	7_2	住读	0									绿豆粉+包子
B	学生	1058	1	1	男	13	7_2	住读	0									绿豆粉+馒头
B	学生	1059	1	1	男	13	7_2	住读	0									绿豆粉+包子
B	学生	1060	1	1	男	14	7_2	住读	0									绿豆粉
B	学生	1061	1	1	女	13	7_2	住读	0									绿豆粉+馒头
B	学生	1062	1	1	女	13	7_2	住读	0									绿豆粉+包子+馒头
B	学生	1063	1	1	女	14	7_2	住读	0									绿豆粉+包子+馒头
B	学生	1064	1	1	女	13	7_2	住读	0									绿豆粉+馒头
B	学生	1065	1	1	男	13	7_2	住读	0									绿豆粉
B	学生	1066	1	1	男	13	7_2	住读	0									绿豆粉+包子+馒头
B	老师	1067	1	1					0
B	老师	1068	1	1					0
B	老师	1069	1	1					0
B	老师	1070	1	1					0
B	老师	1071	1	1					0
B	老师	1072	1	1					0
B	老师	1073	1	0					0
B	老师	1074	1	0					0
B	老师	1075	1	0					0
B	老师	1076	1	0					0
B	老师	1077	1	0					0
B	老师	1078	1	0					0
B	老师	1079	1	0					0
B	老师	1080	1	0					0
B	老师	1081	1	0					0
B	老师	1082	1	0					0
B	老师	1083	1	0					0
B	老师	1084	1	0					0
B	老师	1085	1	0					0
B	老师	1086	1	0					0
B	老师	1087	1	0					0
B	老师	1088	1	0					0
B	老师	1089	1	0					0
B	老师	1090	1	0					0
B	老师	1091	1	0					0
B	老师	1092	1	0					0
B	老师	1093	1	0					0
B	老师	1094	1	0					0
B	老师	1095	1	0					0
B	老师	1096	1	0					0
B	老师	1097	1	0					0
B	老师	1098	1	0					0
B	老师	1099	1	0					0
B	老师	1100	1	0					0
B	老师	1101	1	0					0
B	老师	1102							0
B	老师	1103							0
B	老师	1104							0
B	老师	1105							0
B	老师	1106							0
B	老师	1107							0
B	老师	1108							0
B	老师	1109							0
B	老师	1110							0
B	老师	1111							0
B	老师	1112							0
B	老师	1113							0
B	老师	1114							0
B	老师	1115							0
B	老师	1116							0
B	老师	1117							0
B	老师	1118							0
B	老师	1119							0
B	老师	1120							0
B	老师	1121							0
B	老师	1122							0
B	老师	1123							0
B	老师	1124							0
B	老师	1125							0
B	老师	1126							0
B	老师	1127							0
B	老师	1128							0
B	老师	1129							0
B	老师	1130							0
B	老师	1131							0
B	老师	1132							0
B	老师	1133							0
B	老师	1134							0
B	老师	1135							0
B	老师	1136							0
B	老师	1137							0
B	老师	1138							0
B	老师	1139							0
B	老师	1140							0
B	老师	1141							0
